# Supplementary material for: Serum 5-Hydroxyindoleacetic Acid and Ratio of 5-Hydroxyindoleacetic Acid to Serotonin as Metabolomics Indicators for Acute Oxidative Stress and Inflammation in Vancomycin-Associated Acute Kidney Injury
Source: Antioxidants (Basel). 2021 Jun 2;10(6):895. doi: 10.3390/antiox10060895 (PMC8228749; doi:10.3390/antiox10060895)
Supplement: Supplementary file 1 [file antioxidants-10-00895-s001.zip]

Archive with 1 entries (1 files):
- antioxidants-1220090-supplementary.pdf
